# Supplementary material for: Mixed infections in genotypic drug-resistant Mycobacterium tuberculosis
Source: Sci Rep. 2023 Oct 10;13:17100. doi: 10.1038/s41598-023-44341-x (PMC10564873; doi:10.1038/s41598-023-44341-x)
Supplement: Supplementary file 1 — Supplementary Information 1. [file 41598_2023_44341_MOESM1_ESM.csv]

wgs_id	main_lineage
ERR2864235	lineage2
ERR2864288	lineage4
ERR2864247	lineage4
ERR2864239	lineage4
ERR2864298	lineage4
ERR2864238	lineage2
ERR2864296	lineage2
ERR2864263	lineage4
ERR2864291	lineage4
ERR2864265	lineage4
ERR2864233	lineage4
ERR2864218	lineage4
ERR2864225	lineage4
ERR2864234	lineage4
ERR2864240	lineage4
ERR2864264	lineage4
ERR2864250	lineage4
ERR2864292	lineage4
ERR2864256	lineage4
ERR2864242	lineage4
ERR2864257	lineage4
ERR2864254	lineage4
ERR2864295	lineage4
ERR2864231	lineage2
ERR2864278	lineage4
ERR2864267	lineage4
ERR2864221	lineage4
ERR2864276	lineage4
ERR2864289	lineage4
ERR2864244	lineage2
ERR2864224	lineage4
ERR2864290	lineage2
ERR2864216	lineage4
ERR2864217	lineage4
ERR2864248	lineage4
ERR2864219	lineage4
ERR2864279	lineage4
ERR2864246	lineage4
ERR2864259	lineage4
ERR2864252	lineage2
ERR2864272	lineage2
ERR2864236	lineage4
ERR2864260	lineage4
ERR2864294	lineage4
ERR2864223	lineage4
ERR2864220	lineage4
ERR2864243	lineage4
ERR2864286	lineage2
ERR2864293	lineage4
ERR2864283	lineage4
ERR2864227	lineage4
ERR2864271	lineage4
ERR2864229	lineage4
ERR2864275	lineage4
ERR2864253	lineage4
ERR2864268	lineage4
ERR2864226	lineage4
ERR2864255	lineage2
ERR2864245	lineage4
ERR2864228	lineage2
ERR2864232	lineage3
ERR2864258	lineage4
ERR2864273	lineage4
ERR2864285	lineage4
ERR2864241	lineage4
ERR2864269	lineage4
ERR2864237	lineage4
ERR2864262	lineage4
ERR2864222	lineage4
ERR2864230	lineage4
ERR2864251	lineage4
ERR2864280	lineage4
ERR2864266	lineage4
ERR2864282	lineage4
ERR2864274	lineage4
ERR2864287	lineage4
ERR2864284	lineage4
ERR2864281	lineage4
ERR757145	lineage4
ERR757146	lineage4
ERR757147	lineage4
ERR757148	lineage4
SAMEA3231528	lineage4
ERR757150	lineage4
ERR757151	lineage4
ERR757159	lineage4
ERR757160	lineage4
ERR757161	lineage4
ERR757152	lineage4
ERR757162	lineage4
ERR757163	lineage4
ERR757164	lineage4
ERR757165	lineage4
ERR757166	lineage4
ERR757167	lineage4
ERR757168	lineage4
ERR757169	lineage4
ERR757170	lineage4
ERR757171	lineage4
ERR757172	lineage4
ERR757173	lineage4
ERR757174	lineage4
ERR757175	lineage4
ERR757176	lineage4
ERR757178	lineage4
ERR757179	lineage4
ERR757180	lineage4
ERR757181	lineage4
ERR757182	lineage4
ERR757183	lineage4
ERR757184	lineage4
ERR757185	lineage4
ERR757186	lineage4
ERR757187	lineage4
ERR757188	lineage4
ERR757189	lineage4
ERR760809	lineage4
ERR760810	lineage4
ERR760811	lineage4
ERR760812	lineage4
ERR760813	lineage4
ERR760814	lineage4
ERR760815	lineage4
ERR760816	lineage4
ERR760817	lineage4
ERR760818	lineage4
ERR760819	lineage4
ERR760820	lineage4
ERR760821	lineage4
ERR760822	lineage4
ERR760823	lineage4
ERR760824	lineage4
ERR760825	lineage4
ERR760826	lineage4
ERR760827	lineage4
ERR760828	lineage4
ERR760829	lineage4
ERR760830	lineage4
ERR760831	lineage4
ERR760832	lineage4
ERR760833	lineage4
ERR760834	lineage4
ERR760835	lineage4
ERR760836	lineage4
ERR760837	lineage4
ERR760838	lineage4
ERR760839	lineage4
ERR760840	lineage4
ERR760841	lineage4
ERR760842	lineage4
ERR760843	lineage4
ERR760844	lineage4
ERR760845	lineage4
ERR760846	lineage4
ERR760847	lineage4
ERR760848	lineage4
ERR760849	lineage4
ERR760850	lineage4
ERR760851	lineage4
ERR760852	lineage4
ERR760853	lineage4
ERR760854	lineage4
ERR760855	lineage4
ERR760856	lineage4
ERR760857	lineage4
ERR760858	lineage4
ERR760859	lineage4
ERR760860	lineage4
ERR760861	lineage4
ERR760862	lineage4
ERR760863	lineage4
ERR760864	lineage4
ERR760865	lineage4
ERR760866	lineage4
ERR760867	lineage4
ERR760868	lineage4
ERR760869	lineage4
ERR760870	lineage4
ERR760871	lineage4
ERR760872	lineage4
ERR760873	lineage4
ERR760874	lineage4
ERR760875	lineage4
ERR760876	lineage4
ERR760878	lineage4
ERR760879	lineage4
ERR760880	lineage4
ERR760881	lineage4
ERR760882	lineage4
ERR760883	lineage4
ERR760884	lineage4
ERR760885	lineage4
ERR760886	lineage4
ERR760887	lineage4
ERR760595	lineage4
ERR760596	lineage4
ERR760597	lineage4
ERR760598	lineage4
ERR760599	lineage4
ERR760600	lineage4
ERR760601	lineage4
ERR760602	lineage4
ERR760603	lineage4
ERR760604	lineage4
ERR760605	lineage4
ERR760607	lineage4
ERR760608	lineage4
ERR760609	lineage4
ERR760610	lineage4
ERR760611	lineage4
ERR760612	lineage4
ERR760731	lineage4
ERR760732	lineage4
ERR760734	lineage4
ERR760735	lineage4
ERR760736	lineage4
ERR760737	lineage4
ERR760738	lineage4
ERR760739	lineage4
ERR760740	lineage4
ERR760741	lineage4
ERR760742	lineage4
ERR760743	lineage4
ERR760744	lineage4
ERR760745	lineage4
ERR760746	lineage4
ERR760747	lineage4
ERR760748	lineage4
ERR760749	lineage4
ERR760750	lineage4
ERR760751	lineage4
ERR760752	lineage4
ERR760753	lineage4
ERR760754	lineage4
ERR760755	lineage4
ERR760756	lineage4
ERR760757	lineage4
ERR760758	lineage4
ERR760759	lineage4
ERR760760	lineage4
ERR760761	lineage4
ERR760762	lineage4
ERR760763	lineage4
ERR760764	lineage4
ERR760765	lineage4
ERR760766	lineage4
ERR760767	lineage4
ERR760768	lineage4
ERR762352	lineage4
ERR760778	lineage4
ERR760779	lineage4
ERR760781	lineage4
ERR760782	lineage4
ERR760783	lineage4
ERR760784	lineage4
ERR760785	lineage4
ERR760786	lineage4
ERR760787	lineage4
ERR760788	lineage4
ERR760789	lineage4
ERR760790	lineage4
ERR760791	lineage4
ERR760792	lineage4
ERR760793	lineage4
ERR760794	lineage4
ERR760795	lineage4
ERR760796	lineage4
ERR760797	lineage4
ERR760798	lineage4
ERR762353	lineage4
ERR760799	lineage4
ERR760800	lineage4
ERR760801	lineage4
ERR760802	lineage4
ERR760803	lineage4
ERR760888	lineage4
ERR760889	lineage4
ERR760890	lineage4
ERR760891	lineage4
ERR760892	lineage4
ERR760893	lineage4
ERR760894	lineage4
ERR760895	lineage4
ERR760896	lineage4
ERR760897	lineage4
ERR760899	lineage4
ERR760900	lineage4
ERR760901	lineage4
ERR760902	lineage4
ERR760903	lineage4
ERR760904	lineage4
ERR760905	lineage4
ERR760906	lineage4
ERR760907	lineage4
ERR760908	lineage4
ERR760909	lineage4
ERR760910	lineage4
ERR760911	lineage4
ERR760912	lineage4
ERR760913	lineage4
ERR760915	lineage4
ERR760916	lineage4
ERR760917	lineage4
ERR760918	lineage4
ERR760919	lineage4
ERR760920	lineage4
ERR760921	lineage4
ERR760922	lineage4
ERR760923	lineage4
ERR760924	lineage4
ERR760925	lineage4
ERR760926	lineage4
ERR760927	lineage4
ERR751749	lineage1
ERR768026	lineage2
ERR751827	lineage4
ERR751909	lineage1
ERR718496	lineage2
ERR751673	lineage1
ERR718212	lineage2
ERR718292	lineage1
ERR752118	lineage1
ERR718470	lineage3
ERR751830	lineage2
ERR752106	lineage2
ERR718293	lineage4
ERR718426	lineage2
ERR751963	lineage4
ERR752254	lineage2
ERR718490	lineage2
ERR752120	lineage4
ERR751946	lineage1
ERR752077	lineage2
ERR751910	lineage4
ERR718312	lineage2
ERR718347	lineage2
ERR718338	lineage2
ERR718321	lineage2
ERR751843	lineage1
ERR718511	lineage4
ERR751953	lineage1
ERR751856	lineage2
ERR718398	lineage1
ERR751980	lineage1
ERR718510	lineage2
ERR768042	lineage2
ERR752089	lineage2
ERR751848	lineage1
ERR751849	lineage1
ERR751954	lineage2
ERR751944	lineage2
ERR718305	lineage2
ERR768041	lineage1
ERR718358	lineage1
ERR718235	lineage1
ERR718219	lineage4
ERR752291	lineage1
ERR718213	lineage2
ERR718226	lineage2
ERR718240	lineage4
ERR752100	lineage1
ERR718519	lineage2
ERR718221	lineage2
ERR752098	lineage1
ERR751818	lineage1
ERR751934	lineage2
ERR752095	lineage2
ERR768036	lineage2
ERR751855	lineage2
ERR718346	lineage1
ERR752249	lineage1
ERR718530	lineage2
ERR718365	lineage2
ERR718373	lineage2
ERR751981	lineage2
ERR718461	lineage1
ERR718415	lineage1
ERR718466	lineage1
ERR718348	lineage1
ERR718314	lineage2
ERR751869	lineage1
ERR751970	lineage2
ERR718406	lineage1
ERR752103	lineage1
ERR718313	lineage2
ERR718252	lineage2
ERR751920	lineage2
ERR718506	lineage2
ERR718308	lineage2
ERR846993	lineage2
ERR751911	lineage2
ERR718467	lineage1
ERR718387	lineage1
ERR775796	lineage1
ERR751968	lineage1
ERR718472	lineage1
ERR718257	lineage1
ERR767983	lineage2
ERR718471	lineage1
ERR751904	lineage2
ERR718258	lineage2
ERR718253	lineage2
ERR718256	lineage2
ERR718255	lineage2
ERR718254	lineage2
ERR775753	lineage2
ERR751999	lineage1
ERR718343	lineage1
ERR718323	lineage1
ERR718333	lineage1
ERR718494	lineage1
ERR718317	lineage2
ERR718505	lineage2
ERR752111	lineage4
ERR718537	lineage2
ERR751744	lineage1
ERR752114	lineage1
ERR718326	lineage1
ERR718336	lineage1
ERR718361	lineage4
ERR718380	lineage1
ERR767985	lineage1
ERR718427	lineage4
ERR751853	lineage1
ERR752107	lineage2
ERR751982	lineage1
ERR718290	lineage2
ERR718541	lineage2
ERR718385	lineage2
ERR718370	lineage1
ERR751772	lineage1
ERR718503	lineage2
ERR751835	lineage4
ERR751836	lineage1
ERR718525	lineage2
ERR775793	lineage2
ERR718379	lineage2
ERR718521	lineage2
ERR752091	lineage2
ERR718218	lineage2
ERR718542	lineage1
ERR768032	lineage2
ERR768043	lineage2
ERR752105	lineage4
ERR751935	lineage1
ERR718404	lineage1
ERR751867	lineage1
ERR775754	lineage1
ERR751972	lineage2
ERR752064	lineage2
ERR751938	lineage1
ERR775755	lineage4
ERR751688	lineage1
ERR718330	lineage2
ERR718357	lineage2
ERR718366	lineage1
ERR751983	lineage4
ERR751937	lineage4
ERR751966	lineage2
ERR751889	lineage1
ERR751929	lineage1
ERR718497	lineage1
ERR718524	lineage2
ERR752255	lineage2
ERR751907	lineage1
ERR718451	lineage1
ERR718460	lineage2
ERR718477	lineage4
ERR718495	lineage1
ERR752104	lineage2
ERR767957	lineage4
ERR751882	lineage4
ERR752238	lineage1
ERR751825	lineage4
ERR718337	lineage2
ERR718356	lineage1
ERR718319	lineage2
ERR751845	lineage2
ERR751642	lineage2
ERR751885	lineage1
ERR718341	lineage1
ERR751922	lineage4
ERR718481	lineage1
ERR718251	lineage2
ERR718476	lineage2
ERR718493	lineage2
ERR718444	lineage2
ERR751872	lineage2
ERR718350	lineage2
ERR718367	lineage1
ERR718482	lineage2
ERR751940	lineage1
ERR751930	lineage1
ERR751833	lineage2
ERR718363	lineage1
ERR751969	lineage1
ERR751973	lineage2
ERR718193	lineage2
ERR718222	lineage1
ERR718545	lineage4
ERR751984	lineage1
ERR751932	lineage1
ERR718423	lineage3
ERR718544	lineage1
ERR718546	lineage4
ERR718424	lineage1
ERR751964	lineage1
ERR775756	lineage2
ERR718339	lineage4
ERR718331	lineage1
ERR718429	lineage2
ERR751948	lineage4
ERR751971	lineage1
ERR751949	lineage2
ERR775757	lineage2
ERR718475	lineage2
ERR718523	lineage1
ERR718501	lineage1
ERR718474	lineage2
ERR718327	lineage1
ERR718548	lineage2
ERR718543	lineage1
ERR718311	lineage2
ERR775792	lineage1
ERR751941	lineage2
ERR751979	lineage2
ERR718214	lineage2
ERR718320	lineage2
ERR718549	lineage1
ERR718536	lineage1
ERR718206	lineage2
ERR718200	lineage2
ERR718227	lineage1
ERR718438	lineage1
ERR768045	lineage2
ERR718202	lineage1
ERR751883	lineage4
ERR718332	lineage4
ERR751897	lineage1
ERR718304	lineage2
ERR718351	lineage2
ERR718340	lineage1
ERR751754	lineage1
ERR752119	lineage1
ERR751676	lineage1
ERR718322	lineage1
ERR718372	lineage2
ERR718295	lineage1
ERR775791	lineage2
ERR752113	lineage4
ERR718238	lineage2
ERR718342	lineage4
ERR718529	lineage1
ERR751958	lineage1
ERR718279	lineage2
ERR718239	lineage1
ERR718234	lineage4
ERR751903	lineage2
ERR718532	lineage4
ERR751888	lineage2
ERR718353	lineage1
ERR751781	lineage2
ERR718386	lineage1
ERR718298	lineage4
ERR718377	lineage2
ERR718296	lineage4
ERR718383	lineage2
ERR718242	lineage4
ERR751692	lineage2
ERR751684	lineage1
ERR752235	lineage1
ERR752246	lineage2
ERR718452	lineage1
ERR718315	lineage1
ERR718374	lineage1
ERR752242	lineage4
ERR718328	lineage1
ERR751947	lineage2
ERR718324	lineage2
ERR718381	lineage1
ERR718420	lineage2
ERR752245	lineage2
ERR751985	lineage1
ERR718352	lineage2
ERR752243	lineage4
ERR752086	lineage2
ERR768037	lineage1
ERR718335	lineage4
ERR718355	lineage2
ERR767977	lineage1
ERR718483	lineage2
ERR752085	lineage1
ERR768011	lineage1
ERR752252	lineage2
ERR718547	lineage1
ERR767967	lineage1
ERR751844	lineage1
ERR751924	lineage1
ERR768007	lineage1
ERR752241	lineage4
ERR718344	lineage1
ERR751823	lineage1
ERR752099	lineage2
ERR752244	lineage1
ERR718484	lineage2
ERR767963	lineage1
ERR751854	lineage2
ERR767964	lineage1
ERR718465	lineage4
ERR718249	lineage4
ERR752094	lineage1
ERR718464	lineage4
ERR718468	lineage4
ERR751841	lineage1
ERR751683	lineage2
ERR718250	lineage2
ERR752236	lineage2
ERR718515	lineage4
ERR767966	lineage1
ERR768024	lineage1
ERR718264	lineage4
ERR775790	lineage1
ERR718267	lineage2
ERR751905	lineage4
ERR752253	lineage3
ERR751974	lineage1
ERR718269	lineage4
ERR718502	lineage1
ERR775758	lineage1
ERR751689	lineage3
ERR768025	lineage1
ERR752179	lineage1
ERR718265	lineage1
ERR768033	lineage1
ERR768034	lineage2
ERR751986	lineage1
ERR768023	lineage2
ERR768022	lineage4
ERR718270	lineage1
ERR718405	lineage2
ERR751987	lineage1
ERR718375	lineage1
ERR751926	lineage2
ERR751977	lineage2
ERR718302	lineage2
ERR718266	lineage2
ERR718318	lineage1
ERR751939	lineage2
ERR751832	lineage2
ERR718263	lineage1
ERR752247	lineage1
ERR751988	lineage2
ERR718422	lineage1
ERR752290	lineage1
ERR718500	lineage2
ERR752116	lineage4
ERR751884	lineage1
ERR751635	lineage2
ERR718349	lineage4
ERR718445	lineage1
ERR718291	lineage2
ERR751955	lineage4
ERR752117	lineage4
ERR752231	lineage2
ERR752240	lineage1
ERR718512	lineage1
ERR752239	lineage2
ERR718458	lineage1
ERR751919	lineage4
ERR775759	lineage1
ERR752261	lineage2
ERR718522	lineage1
ERR751945	lineage4
ERR768013	lineage1
ERR768029	lineage2
ERR718237	lineage1
ERR718204	lineage3
ERR718449	lineage1
ERR718551	lineage2
ERR718526	lineage2
ERR768031	lineage2
ERR768048	lineage2
ERR768051	lineage2
ERR718216	lineage2
ERR718362	lineage1
ERR718553	lineage1
ERR718210	lineage1
ERR718384	lineage4
ERR751674	lineage2
ERR718556	lineage1
ERR752217	lineage2
ERR718316	lineage2
ERR718289	lineage1
ERR751682	lineage2
ERR718236	lineage1
ERR718442	lineage4
ERR718554	lineage1
ERR718382	lineage1
ERR718435	lineage2
ERR718371	lineage1
ERR718555	lineage1
ERR751675	lineage2
ERR768027	lineage4
ERR718360	lineage1
ERR718531	lineage1
ERR752115	lineage2
ERR775803	lineage1
ERR718310	lineage1
ERR718299	lineage2
ERR718345	lineage2
ERR752287	lineage2
ERR718307	lineage1
ERR718309	lineage2
ERR718205	lineage4
ERR718504	lineage2
ERR718498	lineage2
ERR718533	lineage1
ERR718516	lineage2
ERR718509	lineage2
ERR718539	lineage1
ERR752148	lineage2
ERR718535	lineage2
ERR718527	lineage1
ERR752109	lineage4
ERR718230	lineage2
ERR768030	lineage1
ERR752093	lineage1
ERR718520	lineage1
ERR718508	lineage2
ERR768028	lineage2
ERR768046	lineage2
ERR718196	lineage1
ERR752020	lineage2
ERR768047	lineage2
ERR718225	lineage2
ERR752166	lineage1
ERR718392	lineage2
ERR718192	lineage4
ERR752041	lineage4
ERR718231	lineage1
ERR751842	lineage1
ERR718439	lineage1
ERR751850	lineage2
ERR718462	lineage2
ERR718393	lineage2
ERR718534	lineage1
ERR718558	lineage1
ERR718389	lineage1
ERR767969	lineage2
ERR775760	lineage1
ERR718401	lineage2
ERR751640	lineage2
ERR752279	lineage2
ERR752278	lineage2
ERR718557	lineage4
ERR752078	lineage2
ERR718559	lineage4
ERR767971	lineage1
ERR718364	lineage2
ERR718453	lineage4
ERR718485	lineage1
ERR718489	lineage1
ERR718334	lineage1
ERR751866	lineage2
ERR718245	lineage2
ERR751864	lineage2
ERR751936	lineage2
ERR768049	lineage1
ERR718246	lineage2
ERR752164	lineage1
ERR718469	lineage2
ERR718243	lineage1
ERR718388	lineage1
ERR718400	lineage4
ERR775789	lineage1
ERR768044	lineage4
ERR718244	lineage2
ERR718410	lineage1
ERR718473	lineage1
ERR751862	lineage2
ERR718517	lineage4
ERR718538	lineage1
ERR751840	lineage2
ERR718300	lineage2
ERR718417	lineage2
ERR718408	lineage1
ERR752000	lineage1
ERR751838	lineage4
ERR768050	lineage1
ERR718463	lineage1
ERR768039	lineage1
ERR718260	lineage1
ERR718259	lineage1
ERR751834	lineage2
ERR767996	lineage2
ERR718418	lineage1
ERR718560	lineage4
ERR751950	lineage4
ERR752232	lineage2
ERR751636	lineage2
ERR751730	lineage1
ERR752273	lineage2
ERR752270	lineage2
ERR752275	lineage1
ERR751698	lineage1
ERR751822	lineage2
ERR718447	lineage1
ERR718433	lineage1
ERR751990	lineage1
ERR752110	lineage2
ERR718248	lineage4
ERR768038	lineage1
ERR718272	lineage2
ERR718284	lineage4
ERR767976	lineage1
ERR718271	lineage1
ERR718262	lineage1
ERR751638	lineage2
ERR718285	lineage1
ERR718518	lineage2
ERR718486	lineage2
ERR768040	lineage2
ERR718487	lineage1
ERR718416	lineage2
ERR751880	lineage1
ERR718409	lineage2
ERR718507	lineage2
ERR775797	lineage1
ERR846994	lineage1
ERR718430	lineage2
ERR718201	lineage1
ERR718425	lineage2
ERR718528	lineage2
ERR767978	lineage2
ERR718399	lineage2
ERR718407	lineage4
ERR718440	lineage2
ERR752001	lineage4
ERR752257	lineage2
ERR751639	lineage4
ERR718454	lineage2
ERR718446	lineage2
ERR751637	lineage2
ERR751704	lineage1
ERR718513	lineage2
ERR718431	lineage2
ERR752260	lineage2
ERR751733	lineage2
ERR752225	lineage2
ERR752112	lineage2
ERR751702	lineage2
ERR768002	lineage2
ERR751912	lineage2
ERR751685	lineage4
ERR767972	lineage4
ERR718223	lineage1
ERR718233	lineage1
ERR752068	lineage1
ERR767995	lineage1
ERR718228	lineage2
ERR752262	lineage2
ERR718550	lineage1
ERR718199	lineage2
ERR718220	lineage1
ERR718211	lineage2
ERR768014	lineage1
ERR718209	lineage1
ERR752209	lineage1
ERR718195	lineage2
ERR718194	lineage2
ERR752264	lineage2
ERR751789	lineage2
ERR718198	lineage1
ERR751837	lineage2
ERR752019	lineage1
ERR718208	lineage2
ERR751791	lineage2
ERR718457	lineage2
ERR751847	lineage2
ERR752108	lineage1
ERR768035	lineage1
ERR775798	lineage1
ERR767968	lineage1
ERR752017	lineage4
ERR752265	lineage2
ERR752266	lineage2
ERR751874	lineage1
ERR718402	lineage1
ERR752268	lineage4
ERR752065	lineage4
ERR718540	lineage2
ERR751643	lineage4
ERR751879	lineage1
ERR752234	lineage2
ERR752267	lineage1
ERR775761	lineage2
ERR751991	lineage1
ERR775799	lineage2
ERR752274	lineage2
ERR752272	lineage4
ERR718448	lineage1
ERR752058	lineage1
ERR752276	lineage3
ERR775762	lineage1
ERR752102	lineage1
ERR752269	lineage2
ERR718434	lineage4
ERR718514	lineage1
ERR752258	lineage2
ERR752227	lineage2
ERR751787	lineage2
ERR752233	lineage4
ERR752263	lineage1
ERR751796	lineage2
ERR767998	lineage1
ERR751776	lineage2
ERR752049	lineage1
ERR752092	lineage1
ERR751795	lineage1
ERR751820	lineage4
ERR718441	lineage1
ERR718432	lineage2
ERR718397	lineage1
ERR751740	lineage2
ERR752226	lineage1
ERR752059	lineage1
ERR752224	lineage2
ERR751764	lineage4
ERR751746	lineage1
ERR752230	lineage1
ERR718491	lineage1
ERR751652	lineage2
ERR751743	lineage2
ERR751773	lineage2
ERR751755	lineage2
ERR718283	lineage1
ERR751650	lineage2
ERR775778	lineage1
ERR752259	lineage2
ERR751775	lineage2
ERR751647	lineage2
ERR775779	lineage1
ERR752021	lineage4
ERR718492	lineage2
ERR718455	lineage2
ERR751747	lineage2
ERR718562	lineage1
ERR718563	lineage2
ERR718419	lineage1
ERR718275	lineage2
ERR752053	lineage2
ERR752040	lineage2
ERR752271	lineage2
ERR752060	lineage4
ERR718561	lineage2
ERR752030	lineage2
ERR718281	lineage4
ERR767992	lineage4
ERR752036	lineage2
ERR751851	lineage2
ERR752042	lineage3
ERR752251	lineage2
ERR718261	lineage2
ERR752002	lineage2;lineage4
ERR718278	lineage1
ERR718368	lineage2
ERR718277	lineage2
ERR718359	lineage2
ERR752031	lineage1
ERR751813	lineage2
ERR751812	lineage2
ERR751727	lineage2
ERR752035	lineage1
ERR751942	lineage4
ERR751918	lineage1
ERR718286	lineage1
ERR718280	lineage2
ERR768018	lineage1
ERR718282	lineage2
ERR718276	lineage2
ERR718414	lineage2
ERR718306	lineage1
ERR751801	lineage4
ERR751943	lineage2
ERR718273	lineage2
ERR768006	lineage1
ERR718274	lineage2
ERR752069	lineage1
ERR751916	lineage1
ERR751697	lineage2
ERR752028	lineage4
ERR751992	lineage2
ERR751960	lineage4
ERR718325	lineage2
ERR752074	lineage1
ERR775763	lineage2
ERR751870	lineage1
ERR775764	lineage2
ERR846992	lineage2
ERR775765	lineage1
ERR775766	lineage2
ERR846998	lineage1
ERR752214	lineage1
ERR751902	lineage2
ERR751957	lineage1
ERR751873	lineage2
ERR752202	lineage4
ERR775767	lineage2
ERR718354	lineage1
ERR751877	lineage1
ERR752215	lineage2
ERR751881	lineage2
ERR718369	lineage2
ERR751962	lineage1
ERR752250	lineage1
ERR751906	lineage4
ERR775783	lineage1
ERR751868	lineage2
ERR718488	lineage4
ERR751895	lineage4
ERR752213	lineage1
ERR775795	lineage1
ERR718287	lineage1
ERR751669	lineage1
ERR751901	lineage2
ERR751762	lineage1
ERR718297	lineage2
ERR718241	lineage2
ERR751875	lineage1
ERR751878	lineage1
ERR752084	lineage4
ERR751758	lineage4
ERR718288	lineage1
ERR751805	lineage2
ERR751741	lineage2
ERR718224	lineage3
ERR751779	lineage1
ERR752026	lineage1
ERR751710	lineage2
ERR768015	lineage4
ERR751917	lineage2
ERR752032	lineage2
ERR752037	lineage1
ERR751816	lineage2
ERR752048	lineage4
ERR752016	lineage2
ERR751806	lineage1
ERR751811	lineage2
ERR752043	lineage4
ERR751810	lineage2
ERR751799	lineage2
ERR718229	lineage1
ERR752025	lineage2
ERR751815	lineage2
ERR751993	lineage2
ERR752039	lineage1
ERR718203	lineage2
ERR752047	lineage1
ERR718217	lineage1
ERR751705	lineage2
ERR752038	lineage2
ERR751802	lineage4
ERR751809	lineage2
ERR751803	lineage1
ERR751706	lineage2
ERR718215	lineage2
ERR775794	lineage2
ERR718207	lineage2
ERR751807	lineage2
ERR751708	lineage2
ERR718197	lineage1
ERR752015	lineage2
ERR751814	lineage2
ERR751717	lineage1
ERR752061	lineage2
ERR846997	lineage2
ERR751760	lineage4
ERR751707	lineage1
ERR751777	lineage1
ERR751726	lineage1
ERR751793	lineage4
ERR751782	lineage4
ERR751712	lineage1
ERR767984	lineage2
ERR752052	lineage4
ERR752003	lineage1
ERR767993	lineage1
ERR751756	lineage4
ERR751778	lineage1
ERR751751	lineage2
ERR752022	lineage1
ERR751752	lineage1
ERR751736	lineage2
ERR751737	lineage1
ERR752056	lineage2
ERR751734	lineage2
ERR718479	lineage2
ERR718329	lineage1
ERR752051	lineage2
ERR751748	lineage1
ERR767986	lineage1
ERR751768	lineage2
ERR718232	lineage2
ERR752055	lineage4
ERR751771	lineage1
ERR751797	lineage1
ERR751735	lineage2
ERR751857	lineage1
ERR751788	lineage4
ERR751753	lineage2
ERR751780	lineage1
ERR751731	lineage2
ERR751728	lineage2
ERR718376	lineage1
ERR752050	lineage2
ERR751794	lineage1
ERR718247	lineage1
ERR775768	lineage1
ERR751759	lineage1
ERR751784	lineage2
ERR752070	lineage2
ERR775769	lineage2
ERR775770	lineage1
ERR751786	lineage2
ERR752072	lineage1
ERR768005	lineage1
ERR775800	lineage1
ERR751783	lineage1
ERR751824	lineage1
ERR767989	lineage2
ERR775771	lineage2
ERR752073	lineage2
ERR751785	lineage2
ERR718378	lineage2
ERR751819	lineage2
ERR752090	lineage1
ERR775780	lineage1
ERR751817	lineage1
ERR751839	lineage2
ERR751861	lineage1
ERR751680	lineage1
ERR718421	lineage1
ERR718456	lineage2
ERR775772	lineage2
ERR775787	lineage2
ERR751876	lineage2
ERR751678	lineage2
ERR751928	lineage4
ERR752248	lineage4
ERR751921	lineage1
ERR718396	lineage2
ERR751961	lineage1
ERR751871	lineage2
ERR718390	lineage1
ERR752067	lineage1
ERR751892	lineage1
ERR752097	lineage4
ERR752088	lineage2
ERR767988	lineage2
ERR752125	lineage2
ERR718443	lineage4
ERR752081	lineage1
ERR775773	lineage2
ERR751858	lineage2
ERR751662	lineage2
ERR718437	lineage1
ERR752063	lineage1
ERR751641	lineage2
ERR768004	lineage2
ERR775774	lineage4
ERR768010	lineage1
ERR751829	lineage1
ERR775781	lineage1
ERR752121	lineage4
ERR751644	lineage2
ERR751790	lineage1
ERR751852	lineage4
ERR752075	lineage1
ERR752076	lineage2
ERR718428	lineage1
ERR752288	lineage2
ERR718394	lineage1
ERR752124	lineage1
ERR751821	lineage4
ERR752071	lineage1
ERR751792	lineage1
ERR768000	lineage1
ERR751738	lineage1
ERR768001	lineage1
ERR751887	lineage2
ERR718403	lineage2
ERR718411	lineage2
ERR775805	lineage1
ERR751994	lineage1
ERR775788	lineage2
ERR751965	lineage1
ERR751899	lineage1
ERR751923	lineage4
ERR751995	lineage2
ERR718413	lineage2
ERR718412	lineage2
ERR751679	lineage1
ERR751908	lineage2
ERR752083	lineage1
ERR751931	lineage1
ERR751886	lineage2
ERR775785	lineage3
ERR718459	lineage2
ERR751860	lineage2
ERR751681	lineage1
ERR775775	lineage2
ERR718450	lineage4
ERR775784	lineage2
ERR752062	lineage1
ERR752101	lineage1
ERR752066	lineage1
ERR767965	lineage1
ERR751996	lineage1
ERR751677	lineage2
ERR718395	lineage1
ERR752256	lineage1
ERR718294	lineage2
ERR751664	lineage2
ERR751997	lineage2
ERR751831	lineage2
ERR718391	lineage4
ERR751672	lineage2
ERR751863	lineage2
ERR718436	lineage1
ERR751927	lineage1
ERR751896	lineage2
ERR775786	lineage1
ERR752096	lineage4
ERR752237	lineage1
ERR775776	lineage4
ERR751956	lineage1
ERR751925	lineage1
ERR751711	lineage2
ERR775777	lineage4
ERR751703	lineage1
ERR751671	lineage2
ERR751723	lineage2
ERR751890	lineage2
ERR752044	lineage1
ERR752014	lineage1
ERR752029	lineage2
ERR718303	lineage4
ERR752004	lineage4
ERR751719	lineage2
ERR751722	lineage1
ERR718301	lineage1
ERR718478	lineage2
ERR718480	lineage4
ERR751713	lineage4
ERR751721	lineage1
ERR751714	lineage4
ERR751724	lineage1
ERR751715	lineage2
ERR751725	lineage2
ERR751716	lineage2
ERR768017	lineage2
ERR752005	lineage1
ERR768019	lineage1
ERR752018	lineage1
ERR751720	lineage2
ERR752046	lineage2
ERR751654	lineage2
ERR751655	lineage1
ERR752033	lineage2
ERR752013	lineage4
ERR767987	lineage1
ERR767997	lineage1
ERR751649	lineage2
ERR751914	lineage1
ERR751951	lineage1
ERR768020	lineage2
ERR751800	lineage4
ERR751808	lineage1
ERR752027	lineage2
ERR751798	lineage2
ERR752045	lineage2
ERR767999	lineage1
ERR751804	lineage2
ERR751913	lineage4
ERR751648	lineage2
ERR751828	lineage2
ERR768016	lineage1
ERR768021	lineage1
ERR752175	lineage2
ERR752283	lineage2
ERR751663	lineage2
ERR751859	lineage1
ERR752087	lineage2
ERR751933	lineage2
ERR751998	lineage1
ERR751826	lineage1
ERR768009	lineage4
ERR752130	lineage2
ERR751846	lineage2
ERR752006	lineage1
ERR752285	lineage1
ERR752135	lineage2
ERR752138	lineage1
ERR767991	lineage1
ERR768008	lineage1
ERR752137	lineage2
ERR752136	lineage2
ERR752139	lineage2
ERR752140	lineage2
ERR752284	lineage1
ERR752128	lineage4
ERR846991	lineage1
ERR752191	lineage2
ERR752126	lineage4
ERR751656	lineage2
ERR767973	lineage2
ERR752007	lineage1
ERR752176	lineage2
ERR767975	lineage1
ERR751659	lineage1
ERR752192	lineage1
ERR752199	lineage2
ERR752190	lineage2
ERR752182	lineage2
ERR752188	lineage4
ERR752195	lineage1
ERR751646	lineage2
ERR751653	lineage1
ERR751665	lineage2
ERR751657	lineage1
ERR752194	lineage4
ERR752193	lineage2
ERR752196	lineage2
ERR752189	lineage1
ERR751666	lineage2
ERR767961	lineage4
ERR752205	lineage1
ERR752281	lineage2
ERR752177	lineage1
ERR767970	lineage2
ERR752181	lineage4
ERR752187	lineage1
ERR752183	lineage1
ERR752008	lineage1
ERR752185	lineage1
ERR752186	lineage1
ERR752184	lineage1
ERR752174	lineage4
ERR752173	lineage2
ERR767960	lineage2
ERR752172	lineage1
ERR752219	lineage1
ERR752146	lineage2
ERR752178	lineage1
ERR751651	lineage2
ERR752180	lineage2
ERR752171	lineage4
ERR752155	lineage2
ERR752157	lineage1
ERR752156	lineage2
ERR767958	lineage1
ERR752147	lineage2
ERR752150	lineage1
ERR752141	lineage2
ERR752131	lineage1
ERR752143	lineage2
ERR752134	lineage1
ERR752152	lineage2
ERR752286	lineage2
ERR752145	lineage1
ERR752144	lineage2
ERR752142	lineage2
ERR752154	lineage1
ERR752153	lineage4
ERR752280	lineage4
ERR751700	lineage2
ERR767982	lineage2
ERR752151	lineage4
ERR751709	lineage1
ERR751696	lineage2
ERR767981	lineage1
ERR751718	lineage2
ERR752220	lineage2
ERR767962	lineage1
ERR767994	lineage2
ERR751693	lineage4
ERR751701	lineage2
ERR752228	lineage2
ERR846996	lineage4
ERR751690	lineage1
ERR751699	lineage2
ERR846995	lineage4
ERR767980	lineage1
ERR752211	lineage2
ERR752222	lineage2
ERR751667	lineage1
ERR752207	lineage1
ERR775782	lineage1
ERR767974	lineage2
ERR752208	lineage2
ERR752197	lineage1
ERR752200	lineage2
ERR751670	lineage4
ERR752216	lineage2
ERR751658	lineage2
ERR752210	lineage4
ERR752206	lineage4
ERR752212	lineage2
ERR752204	lineage1
ERR752198	lineage1
ERR752203	lineage2
ERR751661	lineage2
ERR751668	lineage4
ERR751766	lineage4
ERR752201	lineage4
ERR768003	lineage1
ERR752057	lineage2
ERR751660	lineage1
ERR751770	lineage2
ERR751915	lineage1
ERR718552	lineage1
ERR751769	lineage1
ERR751750	lineage1
ERR751745	lineage2
ERR751757	lineage1
ERR751742	lineage2
ERR752009	lineage1
ERR752023	lineage2
ERR752010	lineage2
ERR767990	lineage2
ERR752024	lineage2
ERR751774	lineage2
ERR751767	lineage2
ERR751976	lineage1
ERR751894	lineage4
ERR751978	lineage4
ERR751967	lineage1
ERR767979	lineage1
ERR751959	lineage2
ERR752123	lineage4
ERR751732	lineage1
ERR751687	lineage2
ERR752218	lineage1
ERR751645	lineage4
ERR752011	lineage4
ERR751691	lineage2
ERR751695	lineage3
ERR751686	lineage2
ERR751694	lineage2
ERR752221	lineage2
ERR752277	lineage2
ERR752223	lineage2
ERR752082	lineage2
ERR751952	lineage3
ERR751891	lineage2
ERR751893	lineage2
ERR752080	lineage2
ERR751900	lineage1
ERR752079	lineage1
ERR751739	lineage1
ERR751763	lineage2
ERR751765	lineage1
ERR751898	lineage2
ERR751761	lineage2
ERR752054	lineage1
ERR752127	lineage2
ERR752122	lineage1
ERR752170	lineage1
ERR752159	lineage1
ERR752129	lineage1
ERR752161	lineage1
ERR752133	lineage1
ERR752282	lineage2
ERR752163	lineage1
ERR752160	lineage1
ERR752168	lineage1
ERR752169	lineage2
ERR752158	lineage1
ERR752167	lineage2
ERR752149	lineage2
ERR752289	lineage1
ERR752165	lineage2
ERR767959	lineage2
ERR752132	lineage2
ERR752162	lineage1
SRR4114387	lineage4
SRR5481419	lineage4
SRR4190350	lineage4
SRR5481425	lineage4
SRR5481415	lineage4
SRR5481424	lineage4
SRR4114386	lineage4
SRR5481444	lineage4
SRR5481418	lineage4
SRR4114392	lineage4
SRR4114384	lineage4
SRR5481421	lineage4
SRR5481413	lineage4
SRR5481442	lineage4
SRR5481417	lineage4
SRR5481427	lineage4
SRR5481434	lineage4
SRR5481441	lineage4
SRR4114385	lineage4
SRR5481428	lineage4
SRR5481437	lineage4
SRR5481440	lineage4
SRR5481431	lineage4
SRR5481429	lineage4
SRR5481438	lineage4
SRR5481420	lineage4
SRR4114388	lineage4
SRR5481422	lineage4
SRR5481416	lineage4
SRR5481443	lineage4
SRR5481435	lineage4
SRR5481433	lineage4
SRR4114391	lineage4
SRR5481436	lineage4
SRR5481445	lineage4
SRR5481412	lineage4
SRR5481411	lineage4
SRR5481446	lineage4
SRR5481439	lineage4
SRR5481414	lineage4
SRR5481423	lineage4
SRR5481432	lineage4
SRR5481430	lineage4
SRR057734	lineage4
SRR057610	lineage4
SRR058372	lineage4
SRR057732	lineage4
SRR058378	lineage4
SRR058374	lineage4
SRR058369	lineage4
SRR058371	lineage4
SRR058417	lineage4
SRR058399	lineage4
SRR058117	lineage4
SRR058081	lineage4
SRR058373	lineage4
SRR058116	lineage4
SRR057768	lineage4
SRR057771	lineage4
SRR057733	lineage4
SRR058370	lineage4
SRR057595	lineage4
SRR057619	lineage4
SRR6397470	lineage4
SRR6397666	lineage4
SRR6153204	lineage3
SRR6153252	lineage3
SRR6398103	lineage4
SRR6152777	lineage2
SRR6153062	lineage3
SRR6397381	lineage4
SRR6397958	lineage4
SRR6397810	lineage3
SRR6153220	lineage2
SRR6398102	lineage4
SRR6397950	lineage4
SRR6153067	lineage3
SRR6397915	lineage4
SRR6397472	lineage4
SRR6397944	lineage4
SRR6397671	lineage2
SRR6153169	lineage1
SRR6397707	lineage4
SRR6153142	lineage4
SRR6397576	lineage4
SRR6152648	lineage2
SRR6397973	lineage4
SRR6152716	lineage2
SRR6397595	lineage4
SRR6397639	lineage4
SRR6153023	lineage1
SRR6398113	lineage2
SRR6397365	lineage2
SRR6397433	lineage4
SRR6397397	lineage4
SRR6153093	lineage1
SRR6152765	lineage3
SRR6152953	lineage3
SRR6153064	lineage3
SRR6152731	lineage3
SRR6397698	lineage4
SRR6152784	lineage2
SRR6398060	lineage4
SRR6152832	lineage1
SRR6152898	lineage2
SRR6397988	lineage4
SRR6398105	lineage4
SRR6152817	lineage1
SRR6153021	lineage3
SRR6397726	lineage2
SRR6397629	lineage4
SRR6397646	lineage4
SRR6152948	lineage3
SRR6397341	lineage4
SRR6152669	lineage1
SRR6397509	lineage2
SRR6153213	lineage1
SRR6152771	lineage1
SRR6397602	lineage4
SRR6153255	lineage2
SRR6152810	lineage1
SRR6153235	lineage3
SRR6152653	lineage1
SRR6397623	lineage4
SRR6397764	lineage4
SRR6152981	lineage2
SRR6152937	lineage1
SRR6397411	lineage4
SRR6397424	lineage4
SRR6152899	lineage2
SRR6152889	lineage2
SRR6153113	lineage2
SRR6397527	lineage4
SRR6397511	lineage2
SRR6397326	lineage4
SRR6397980	lineage4
SRR6152964	lineage4
SRR6153223	lineage4
SRR6153092	lineage4
SRR6153025	lineage2
SRR6397489	lineage4
SRR6397781	lineage4
SRR6397823	lineage2
SRR6397992	lineage4
SRR6397945	lineage4
SRR6397672	lineage4
SRR6152900	lineage1
SRR6397734	lineage4
SRR6398006	lineage4
SRR6153194	lineage2
SRR6398144	lineage2
SRR6153246	lineage1
SRR6397412	lineage4
SRR6153084	lineage3
SRR6152753	lineage2
SRR6397477	lineage2
SRR6397928	lineage4
SRR6397562	lineage4
SRR6398031	lineage4
SRR6152700	lineage3
SRR6397982	lineage1
SRR6397803	lineage1
SRR6397332	lineage3
SRR6397994	lineage4
SRR6152864	lineage2
SRR6153203	lineage3
SRR6397618	lineage2
SRR6152918	lineage1
SRR6397598	lineage1
SRR6397943	lineage4
SRR6398121	lineage3
SRR6397627	lineage4
SRR6397780	lineage4
SRR6397658	lineage4
SRR6397603	lineage4
SRR6152724	lineage2
SRR6397985	lineage4
SRR6153244	lineage2
SRR6398051	lineage4
SRR6397582	lineage4
SRR6397553	lineage4
SRR6397941	lineage4
SRR6152702	lineage3
SRR6397756	lineage3
SRR6152778	lineage3
SRR6397405	lineage4
SRR6152919	lineage2
SRR6397961	lineage2
SRR6153183	lineage1
SRR6152931	lineage2
SRR6397327	lineage4
SRR6153209	lineage2
SRR6153195	lineage1
SRR6152822	lineage1
SRR6397413	lineage4
SRR6397400	lineage4
SRR6397556	lineage4
SRR6398076	lineage2
SRR6397523	lineage4
SRR6397800	lineage4
SRR6398140	lineage4
SRR6153214	lineage2
SRR6397480	lineage4
SRR6397363	lineage4
SRR6152773	lineage2
SRR6152793	lineage2
SRR6153226	lineage1
SRR6153119	lineage4
SRR6152956	lineage2
SRR6397346	lineage4
SRR6397593	lineage4
SRR6398019	lineage4
SRR6153066	lineage2
SRR6397675	lineage1
SRR6397661	lineage4
SRR6152787	lineage4
SRR6397552	lineage2
SRR6397493	lineage2
SRR6152962	lineage4
SRR6152882	lineage4
SRR6153026	lineage2
SRR6398123	lineage4
SRR6153202	lineage4
SRR6397565	lineage4
SRR6397615	lineage2
SRR6397407	lineage2;lineage4
SRR6398065	lineage4
SRR6398005	lineage1
SRR6398043	lineage4
SRR6397632	lineage2
SRR6398024	lineage4
SRR6152875	lineage4
SRR6153072	lineage1
SRR6152954	lineage2
SRR6397918	lineage4
SRR6397916	lineage4
SRR6152745	lineage2
SRR6398023	lineage4
SRR6152739	lineage1
SRR6397935	lineage4
SRR6398093	lineage4
SRR6153180	lineage2
SRR6397688	lineage4
SRR6397702	lineage4
SRR6153052	lineage1
SRR6152833	lineage1
SRR6152709	lineage1
SRR6152816	lineage1
SRR6397789	lineage4
SRR6397368	lineage4
SRR6397385	lineage4
SRR6397445	lineage4
SRR6397347	lineage4
SRR6153238	lineage2
SRR6397962	lineage2
SRR6397804	lineage4
SRR6397694	lineage4
SRR6397736	lineage4
SRR6397949	lineage1
SRR6153273	lineage2
SRR6152949	lineage1
SRR6153012	lineage3
SRR6398110	lineage4
SRR6398125	lineage4
SRR6397939	lineage3
SRR6397401	lineage4
SRR6152672	lineage2
SRR6152903	lineage1
SRR6152965	lineage1
SRR6153198	lineage4
SRR6152681	lineage1
SRR6397696	lineage4
SRR6152945	lineage1
SRR6153090	lineage2
SRR6397720	lineage4
SRR6153063	lineage2
SRR6397814	lineage4
SRR6397797	lineage4
SRR6152892	lineage1
SRR6397970	lineage4
SRR6397957	lineage1
SRR6153097	lineage2
SRR6397779	lineage3
SRR6397359	lineage4
SRR6397753	lineage4
SRR6398137	lineage2
SRR6152662	lineage1
SRR6398145	lineage4
SRR6397799	lineage4
SRR6398036	lineage4
SRR6152818	lineage1
SRR6397673	lineage2
SRR6397947	lineage2
SRR6152798	lineage2
SRR6152897	lineage1
SRR6152703	lineage1
SRR6397802	lineage4
SRR6397619	lineage4
SRR6398022	lineage4
SRR6398132	lineage2
SRR6153091	lineage4
SRR6397534	lineage4
SRR6398052	lineage4
SRR6397634	lineage4
SRR6397723	lineage4
SRR6153028	lineage1
SRR6397705	lineage2
SRR6152663	lineage2
SRR6152697	lineage1
SRR6397466	lineage4
SRR6397414	lineage4
SRR6152769	lineage1
SRR6153050	lineage1
SRR6152928	lineage2
SRR6397997	lineage4
SRR6397745	lineage4
SRR6397795	lineage4
SRR6153061	lineage3
SRR6153126	lineage1
SRR6153124	lineage1
SRR6153240	lineage4
SRR6397324	lineage4
SRR6397932	lineage4
SRR6397474	lineage2
SRR6397476	lineage4
SRR6397787	lineage4
SRR6152869	lineage2
SRR6152674	lineage2
SRR6152999	lineage4
SRR6398138	lineage4
SRR6153249	lineage1
SRR6397417	lineage1
SRR6398062	lineage4
SRR6398088	lineage4
SRR6152752	lineage1
SRR6397643	lineage1
SRR6153200	lineage1
SRR6152860	lineage2
SRR6152916	lineage2
SRR6153141	lineage2
SRR6153239	lineage4
SRR6397655	lineage4
SRR6397683	lineage4
SRR6397784	lineage2
SRR6397651	lineage4
SRR6397924	lineage4
SRR6152906	lineage4
SRR6152987	lineage3
SRR6152758	lineage1
SRR6397746	lineage4
SRR6397428	lineage4
SRR6397604	lineage4
SRR6152691	lineage2
SRR6397626	lineage4
SRR6397976	lineage4
SRR6152820	lineage2
SRR6397927	lineage4
SRR6397728	lineage4
SRR6152926	lineage2
SRR6152825	lineage1
SRR6397360	lineage4
SRR6398100	lineage4
SRR6153083	lineage2
SRR6152867	lineage4
SRR6398133	lineage4
SRR6397393	lineage2
SRR6397399	lineage2
SRR6397540	lineage2
SRR7439413	lineage4
SRR6153237	lineage1
SRR6152767	lineage1
SRR6153146	lineage1
SRR6398099	lineage4
SRR6152988	lineage1
SRR6397544	lineage4
SRR6397953	lineage3
SRR6398108	lineage4
SRR6397336	lineage4
SRR6398020	lineage2
SRR6397620	lineage3
SRR6153033	lineage3
SRR6152687	lineage2
SRR6152770	lineage2
SRR6397342	lineage4
SRR6152957	lineage1
SRR6152744	lineage3
SRR6397438	lineage4
SRR6152970	lineage2
SRR6397563	lineage4
SRR6397457	lineage4
SRR6398111	lineage4
SRR6397439	lineage4
SRR6398067	lineage2
SRR6152718	lineage1
SRR6397709	lineage4
SRR6152642	lineage1
SRR6153147	lineage3
SRR6152699	lineage3
SRR6397545	lineage3
SRR6152738	lineage1
SRR6152955	lineage4
SRR6153108	lineage1
SRR6397571	lineage4
SRR6397922	lineage4
SRR6153272	lineage3
SRR6153184	lineage1
SRR6397624	lineage4
SRR6397622	lineage4
SRR6397704	lineage1
SRR6153205	lineage2
SRR6153116	lineage4
SRR6397674	lineage2
SRR6153081	lineage1
SRR6152960	lineage2
SRR6153210	lineage2
SRR6152938	lineage2
SRR6153086	lineage2
SRR6153222	lineage2
SRR6397923	lineage3
SRR6153035	lineage2
SRR6397676	lineage4
SRR6397607	lineage2
SRR6398044	lineage4
SRR6397537	lineage4
SRR6152908	lineage2
SRR6398057	lineage4
SRR6397550	lineage4
SRR6153100	lineage4
SRR6397682	lineage3
SRR6152707	lineage1
SRR6152884	lineage4
SRR6152659	lineage1
SRR6398080	lineage4
SRR6397936	lineage1
SRR6397963	lineage4
SRR6398114	lineage4
SRR6152690	lineage4
SRR6398048	lineage4
SRR6397380	lineage2
SRR6397986	lineage4
SRR6152944	lineage4
SRR6397819	lineage4
SRR6153055	lineage2
SRR6152855	lineage4
SRR6397555	lineage4
SRR6398143	lineage4
SRR6152768	lineage2
SRR6153233	lineage1
SRR6397446	lineage4
SRR6153074	lineage2
SRR6152894	lineage4
SRR6153163	lineage3
SRR6152658	lineage4
SRR6153024	lineage1
SRR6153094	lineage4
SRR6397754	lineage1
SRR6153162	lineage4
SRR6398119	lineage4
SRR6153105	lineage2
SRR6153110	lineage1
SRR6397462	lineage2
SRR6397459	lineage4
SRR6153122	lineage3
SRR6397334	lineage4
SRR6152952	lineage1
SRR6397529	lineage4
SRR6152654	lineage1
SRR6397402	lineage2
SRR6397591	lineage2
SRR6397956	lineage4
SRR6152650	lineage1
SRR6397600	lineage4
SRR6397921	lineage1
SRR6397567	lineage4
SRR6152859	lineage2
SRR6397722	lineage4
SRR6397796	lineage2
SRR6397344	lineage4
SRR6397574	lineage4
SRR6398055	lineage4
SRR6397821	lineage2
SRR6397786	lineage4
SRR6152920	lineage4
SRR6397494	lineage4
SRR6397390	lineage2
SRR6397613	lineage4
SRR6397351	lineage4
SRR6153058	lineage1
SRR6152667	lineage1
SRR6152848	lineage2
SRR6397679	lineage4
SRR6152725	lineage2
SRR6153191	lineage4
SRR6397580	lineage4
SRR6153264	lineage3
SRR6397942	lineage2
SRR6397333	lineage2
SRR6397573	lineage4
SRR6153109	lineage1
SRR6397429	lineage4
SRR6398148	lineage4
SRR6153221	lineage4
SRR6152989	lineage2
SRR6397549	lineage4
SRR6397919	lineage4
SRR6397971	lineage4
SRR6398078	lineage4
SRR6152942	lineage1
SRR6398107	lineage3
SRR6397490	lineage3
SRR6397989	lineage2
SRR6398038	lineage4
SRR6397578	lineage4
SRR6153165	lineage1
[truncated: 48,724 more rows]
